# Supplementary material for: Distribution and Genetic Diversity of Borrelia from Lyme Borreliosis and Relapsing Fever Groups in Ixodidae Ticks in the Russian Far East
Source: Pathogens. 2026 Jul 22;15(7):775. doi: 10.3390/pathogens15070775 (PMC13414585; doi:10.3390/pathogens15070775)
Supplement: Supplementary file 1 [file pathogens-15-00775-s001.zip]

Archive with 1 entries (1 files):
- Table S1 Results of PCR detection and genotyping of Borrelia burgdorferi s.l. and RF Borrelia in ticks from different sampling site.xlsx
