# Supplementary material for: Distribution and Genetic Diversity of Borrelia from Lyme Borreliosis and Relapsing Fever Groups in Ixodidae Ticks in the Russian Far East
Source: Pathogens. 2026 Jul 22;15(7):775. doi: 10.3390/pathogens15070775 (PMC13414585; doi:10.3390/pathogens15070775)
Supplement: Supplementary file 1 [file pathogens-15-00775-s001.zip › Table S1 Results of PCR detection and genotyping of Borrelia burgdorferi s.l. and RF Borrelia in ticks from different sampling site.xlsx]

## Sheet: Лист1
			Table S1: Results of PCR detection and genotyping of Borrelia burgdorferi s.l. and RF Borrelia in ticks from different sampling sites.
Region	Site	Coordinates	Location of sampling site	Year	Tick species	Total Tick (No)	Adults (No)	Nymphs (No)	Total Bbsl (%)	B.a. (%)*	B.bav. (%)*	B.gar. (%)*	Bbsl co-infections	B.miyam (%)	RF borrelia (%)
Khabarovsk Territory	Kh1	47°08' N, 134°20' E	Bikin district	2005	I. pеrsulcatus	97	97	0	41	13	29	6	7 B.a.+B.bav.	2	0
Khabarovsk Territory	Kh1	47°08' N, 134°20' E	Bikin district	2005	F1 hybrids	1	1	0	0	0	0	0	0	0	0
Khabarovsk Territory	Kh1	47°08' N, 134°20' E	Bikin district	2005	H. concinna	3	3	0	0	0	0	0	0	0	0
Khabarovsk Territory	Kh1	47°08' N, 134°20' E	Bikin district	2005	H. japonica	42	42	0	0	0	0	0	0	0	3
Khabarovsk Territory	Kh1	47°08' N, 134°20' E	Bikin district	2005	D. silvarum	30	30	0	0	0	0	0	0	0	0
Khabarovsk Territory	Kh2	48°15' N, 135°01' E	Khabarovsk district, Khekhzir ridge	2008, 2014, 2017	I. pеrsulcatus	335	335	0	124	26	93	14	9 B.a.+B.bav.	25	1
Khabarovsk Territory	Kh2	48°15' N, 135°01' E	Khabarovsk district, Khekhzir ridge	2008, 2014, 2017	F1 hybrids	1	1	0	0	0	0	0	0	0	0
Khabarovsk Territory	Kh2	48°15' N, 135°01' E	Khabarovsk district, Khekhzir ridge	2008, 2014, 2017	H. concinna	91	91	0	2	1	1	0	0	1	0
Khabarovsk Territory	Kh2	48°15' N, 135°01' E	Khabarovsk district, Khekhzir ridge	2008, 2014, 2017	H. japonica	297	297	0	0	0	0	0	0	0	19
Khabarovsk Territory	Kh2	48°15' N, 135°01' E	Khabarovsk district, Khekhzir ridge	2008, 2014, 2017	D. silvarum	177	177	0	0	0	0	0	0	0	0
Khabarovsk Territory	Kh3	48°36' N, 135°32' E	Khabarovsk district, Petropavlovsk lake	2005, 2012-2013	I. pеrsulcatus	31	31	0	9	2	6	1	0	1	0
Khabarovsk Territory	Kh3	48°36' N, 135°32' E	Khabarovsk district, Petropavlovsk lake	2005, 2012-2013	H. concinna	147	147	0	0	0	0	0	0	1	1
Khabarovsk Territory	Kh3	48°36' N, 135°32' E	Khabarovsk district, Petropavlovsk lake	2005, 2012-2013	H. japonica	107	107	0	2	0	2	0	0	1	4
Khabarovsk Territory	Kh4	48°51' N, 135°56' E;	Khabarovsk district, Sarapulskoye village	2006	I. pеrsulcatus	99	99	0	23	6	20	0	3 B.a.+B.bav.	1	0
Khabarovsk Territory	Kh5	49°10' N, 140°19' E	Vanino district, Toki vallage	2005	I. pеrsulcatus	191	191	0	51	11	47	0	7 B.a.+B.bav.	0	0
Khabarovsk Territory	All sites			2005-2017	I. pеrsulcatus	753	753	0	248 (32.9)	58 (7.7)	195 (25.9)	21 (2.8)	26 B.a.+B.bav.	33 (4.4)	1 (0.1)
Khabarovsk Territory	All sites			2005-2017	F1 hybrids	2	2	0	0	0	0	0	0	0	0
Khabarovsk Territory	All sites			2005-2017	H. concinna	241	241	0	2 (0.8)	1 (0.4)	1 (0.4)	0	0	2 (0.8)	1 (0.4)
Khabarovsk Territory	All sites			2005-2017	H. japonica	446	446	0	2 (0.4)	0	2 (0.4)	0	0	1 (0.2)	26 (5.8)
Khabarovsk Territory	All sites			2005-2017	D. silvarum	203	203	0	0	0	0	0	0	0	0
Amur province	Am1	53°22' N, 126°08' E	Magdagachi district	2011	H. concinna	84	84	0	1	0	1	0	0	0	0
Amur province	Am2	51°24' N, 128°22' E	Mazanovskiy district	2011	H. concinna	22	22	0	1	0	1	0	0	0	2
Amur province	Am2	51°24' N, 128°22' E	Mazanovskiy district	2011	D. silvarum	75	75	0	0	0	0	0	0	0	0
Amur province	Am3	49°37' N, 129°57' E	Arkhara district	2011	H. concinna	92	92	0	0	0	0	0	0		1
Amur province	All sites			2011	H. concinna	198	198	0	2 (1.0)	0	2 (1.0)	0	0	0	3 (1.5)
Amur province	All sites			2011	D. silvarum	75	75	0	0					0	0
Russky Island	Rus1	43°03' N, 131°52' E	Saperny Peninsula	2019-2022	I. pеrsulcatus	196	193	3	59	19	40	5	5 B.a.+B.bav.	3	0
Russky Island	Rus1	43°03' N, 131°52' E	Saperny Peninsula	2019-2022	I. pavlovskyi	44	44	0	10	2	3	5	0	0	0
Russky Island	Rus1	43°03' N, 131°52' E	Saperny Peninsula	2019-2022	F1 hybrids	11	9	2	4	0	3	1	0	0	0
Russky Island	Rus1	43°03' N, 131°52' E	Saperny Peninsula	2019-2022	F2 hybrids	2	2	0	1	0	1		0	0	0
Russky Island	Rus1	43°03' N, 131°52' E	Saperny Peninsula	2019-2022	All hybrids	13	11	2	5	0	4	1	0	0	0
Russky Island	Rus1	43°03' N, 131°52' E	Saperny Peninsula	2019-2022	H. concinna	11	11	0	0	0	0	0	0	0	0
Russky Island	Rus1	43°03' N, 131°52' E	Saperny Peninsula	2019-2022	H. japonica	4	4	0	0	0	0	0	0	0	0
Russky Island	Rus2	43°00' N, 131°49' E	Voevodikha River	2019-2022	I. pеrsulcatus	62	62	0	10	0	8	2	0	1	0
Russky Island	Rus2	43°00' N, 131°49' E	Voevodikha River	2019-2022	I. pavlovskyi	62	62	0	18	0	0	18	0	2	0
Russky Island	Rus2	43°00' N, 131°49' E	Voevodikha River	2019-2022	F1 hybrids	9	9	0	1	1	0	1	1 B.a.+B.gar.	0	0
Russky Island	Rus2	43°00' N, 131°49' E	Voevodikha River	2019-2022	F2 hybrids	3	3	0	1	0	0	1		0	0
Russky Island	Rus2	43°00' N, 131°49' E	Voevodikha River	2019-2022	All hybrids	12	12	0	2	1	0	2	1 B.a.+B.gar.	0	0
Russky Island	Rus2	43°00' N, 131°49' E	Voevodikha River	2019-2022	H. concinna	17	17	0	0	0	0	0	0	0	0
Russky Island	Rus2	43°00' N, 131°49' E	Voevodikha River	2019-2022	H. japonica	24	22	2	0	0	0	0	0	0	0
Russky Island	Rus3	42°59' N, 131°48' E	Fort No. 9	2019-2022	I. pеrsulcatus	21	19	2	2	0	1	1	0	0	0
Russky Island	Rus3	42°59' N, 131°48' E	Fort No. 9	2019-2022	I. pavlovskyi	104	103	1	23	0	2	21	0	0	0
Russky Island	Rus3	42°59' N, 131°48' E	Fort No. 9	2019-2022	F1 hybrids	5	5	0	1	0	0	1	0	0	0
Russky Island	Rus3	42°59' N, 131°48' E	Fort No. 9	2019-2022	F2 hybrids	4	3	1	1	0	0	1	0	0	0
Russky Island	Rus3	42°59' N, 131°48' E	Fort No. 9	2019-2022	All hybrids	9	8	1	2	0	0	2	0	0	0
Russky Island	Rus3	42°59' N, 131°48' E	Fort No. 9	2019-2022	H. concinna	8	8	0	0	0	0	0	0	0	0
Russky Island	Rus3	42°59' N, 131°48' E	Fort No. 9	2019-2022	H. japonica	23	16	7	0	0	0	0	0	0	0
Russky Island	Rus4	42°57' N, 131°50' E	Shuravi Base	2021	I. pеrsulcatus	4	4	0	1	0	1	0	0	0	0
Russky Island	Rus4	42°57' N, 131°50' E	Shuravi Base	2021	I. pavlovskyi	1	1	0	0	0	0	0	0	0	0
Russky Island	Rus4	42°57' N, 131°50' E	Shuravi Base	2021	H. japonica	1	1	0	0	0	0	0	0	0	0
Russky Island	All sites			2019-2022	I. pеrsulcatus	283	278	5	72 (25.4)	19 (6.7)	50 (17.7)	8 (2.8)	5 B.a.+B.bav.	4 (1.4)	0
Russky Island	All sites			2019-2022	I. pavlovskyi	211	210	1	51 (24.1)	2 (0.9)	5 (2.4)	44 (20.9)	0	2 (0.9)	0
Russky Island	All sites			2019-2022	F1 hybrids	25	23	2	6 (24.0)	1 (4.0)	3 (12.0)	3 (12.0)	1 B.a. +B.gar.	0	0
Russky Island	All sites			2019-2022	F2 hybrids	9	8	1	3 (33.3)	0	1 (11.1)	2 (22.2)	0	0	0
Russky Island	All sites			2019-2022	All hybrids	34	31	3	9 (26.5)	1 (2.9)	4 (11.8)	5 (14.7)	1 B.a. +B.gar.	0	0
Russky Island	All sites			2019-2022	H. concinna	36	36	0	0	0	0	0	0	0	0
Russky Island	All sites			2019-2022	H. japonica	52	43	9	0	0	0	0	0	0	0
Putyatin Island	All sites	42°51' N, 132°25' E		2021	I. pеrsulcatus	56	56	0	9 (16.1)	1 (1.8)	5 (8.9)	3 (5.4)	0	0	0
Putyatin Island	All sites	42°50' N, 132°25' E		2021	I. pavlovskyi	3	3	0	0	0	0	0	0	0	0
Putyatin Island	All sites	42°50' N, 132°25' E		2021	F2 hybrids	1	1	0	0	0	0	0	0	0	0
Putyatin Island	All sites	42°50' N, 132°25' E		2021	H. concinna	117	117	0	0	0	0	0	0	0	0
Putyatin Island	All sites	42°50' N, 132°25' E		2021	H. japonica	15	15	0	0	0	0	0	0	0	1 (6.7)
Askold Island	Ask1	42°46' N, 132°20' E		2023	H. japonica	94	75	19	0	0	0	0	0	0	1 (1.1)
Askold Island	Ask1	42°45' N, 132°21' E		2023	H. longicornis	138	27	111	0	0	0	0	0	0	0
Popov Island	All sites	42°58' N, 131°44' E		2022	H. concinna	18	18	0	0	0	0	0	0	0	0
Popov Island	All sites	42°57' N, 131°43' E		2022	H. japonica	24	14	10	0	0	0	0	0	1 (4.2)	0
Sakhalin Island	Sakh1	46°53' N, 142°55' E	Yuzhno-Sakhalinsk environs	2011	I. pеrsulcatus	107	107	0	37 (34.6)	4 (3.7)	33 (30.8)	0	0	1 (0.9)
All regions				2005-2023	I. pеrsulcatus	1199	1194	5	366 (30.5)	82 (6.8)	283 (23.6)	32 (2.7)	31 B.a.+B.bav.	38 (3.2)	1 (0.1)
All regions				2005-2023	I. pavlovskyi	214	213	1	51 (23.8)	2 (0.9)	5 (2.3)	44 (20.6)	0	2 (0.9)	0
All regions				2005-2023	F1 hybrids	27	25	2	6 (22.2)	1 (3.7)	3 (11.1)	3 (11.1)	1 B.a. +B.gar.	0	0
All regions				2005-2023	F2 hybrids	10	9	1	3 (30.0)	0	1 (10.0)	2 (20.0	0	0	0
All regions				2005-2023	All hybrids	37	34	3	9 (24.3)	1 (2.7)	4 (10.8)	5 (13.5)	1 B.a. +B.gar.	0	0
All regions				2005-2023	H. concinna	610	610	0	4 (0.7)	1 (0.2)	3 (0.5)	0	0	2 (0.3)	4 (0.7)
All regions				2005-2023	H. japonica	631	593	38	2 (0.3)	0	2 (0.3)	0	0	2 (0.3)	28 (4.4)
All regions				2005-2023	H. longicornis	138	75	19	0	0	0	0	0	0	0
All regions				2005-2023	D. silvarum	278	278	0	0	0	0	0	0	0	0
		* Including cases of mixed infections. Abbr. Bbsl - B. burgdorferi s.l., B.a. – B. afzelii, B.bav. – B. bavariensis, B.gar. – B. garinii; hybrids - I. persulcatus / I.pavlovskyi interspecific hybrids
